# Supplementary material for: Non-Bulk Morphologies of Extremely Thin Block Copolymer Films Cast on Topographically Defined Substrates Featuring Deep Trenches: The Importance of Lateral Confinement
Source: Polymers (Basel). 2023 Feb 19;15(4):1035. doi: 10.3390/polym15041035 (PMC9958675; doi:10.3390/polym15041035)
Supplement: Supplementary file 1 [file polymers-15-01035-s001.zip]

Archive with 1 entries (1 files):
- polymers-2207507-supplementary-done.pdf
